# Supplementary material for: Structural-and-dynamical similarity predicts compensatory brain areas driving the post-lesion functional recovery mechanism
Source: Cereb Cortex Commun. 2023 Jul 17;4(3):tgad012. doi: 10.1093/texcom/tgad012 (PMC10409568; doi:10.1093/texcom/tgad012)
Supplement: ls_supplyement_542023_tgad012 [file ls_supplyement_542023_tgad012.zip]

Archive with 1 entries (1 files):
- ls_supplyement_542023_tgad012.pdf
