# Supplementary material for: Structural-and-dynamical similarity predicts compensatory brain areas driving the post-lesion functional recovery mechanism
Source: Cereb Cortex Commun. 2023 Jul 17;4(3):tgad012. doi: 10.1093/texcom/tgad012 (PMC10409568; doi:10.1093/texcom/tgad012)
Supplement: ls_PC_SS_GD_AB_DR_final_accepted_tgad012 [file ls_pc_ss_gd_ab_dr_final_accepted_tgad012.zip › ls_PC_SS_GD_AB_DR_final_accepted_tgad012.tex]

\documentclass[12pt]{article}
%\usepackage{natbib,hyperref}
\usepackage{amsmath}
\usepackage[utf8]{inputenc}
%\usepackage{algorithm}
%\usepackage{arevmath}     % For math symbols
%\usepackage[noend]{algpseudocode}
\usepackage[ruled,vlined]{algorithm2e}
\usepackage{url}
%%% --- The following two lines are what needs to be added --- %%%
\usepackage{version}
\usepackage{enumitem}
\usepackage{cite}
\usepackage{float}
\usepackage{graphicx}
\usepackage{caption}
\usepackage{hyperref}
\usepackage{lscape}
\usepackage{xcolor}
\usepackage{doi}
\usepackage{amsmath, amssymb, amsthm}
\textwidth180mm
\textheight240mm
\hoffset-25mm
\voffset-30mm
\parskip 2mm
\parindent0ex
\restylefloat{figure}
\usepackage{multirow}
\usepackage{setspace}
\doublespacing
\restylefloat{figure}
\usepackage{tabularx}
\usepackage{fancyref} %extra
\usepackage{lineno}
\linenumbers
\renewcommand*{\sectionautorefname}{Section}
\usepackage{soul}
\begin{document}

{	\Large \bf{Structural-and-dynamical similarity predicts compensatory brain areas driving the post-lesion functional recovery mechanism}
} %% Optional subtitle
\vspace{.2in}
\\{Priyanka Chakraborty$^{*1}$, Suman Saha$^{*1}$, Gustavo Deco $^{2,3,4,5}$, Arpan Banerjee$^1$, Dipanjan Roy$^\dagger$$^{1,6}$}
\vspace{.1in}
\\{ $^1$Cognitive Brain Dynamics Lab, National Brain Research Centre, NH-8, Manesar, Haryana 122051, India }
\\{$^2$ Center for Brain and Cognition, Computational Neuroscience Group, Department of	Information and Communication Technologies, Universitat Pompeu Fabra, Barcelona,	Spain}\\
{$^3$ Institució Catalana de la Recerca i Estudis Avançats, Barcelona, Spain}\\
{$^4$ Department of Neuropsychology, Max Planck Institute for Human Cognitive and	Brain Sciences, Leipzig, Germany}\\
{$^5$School of Psychological Sciences, Turner Institute	for Brain and Mental Health, Monash University, Melbourne, Australia}
\\{$^6$School of AIDE, Center for Brain Research and Applications, IIT Jodhpur, NH-62, Surpura Bypass Rd, Karwar, Rajasthan 342037, India}


%\textit{Significance:}
%{We propose a novel equivalence principle based on structural and dynamic similarity analysis to predict whether specific compensatory areas initiate lost excitatory-inhibitory (E-I) regulation after lesion. Fitting this to a generative whole-brain dynamic mean field model provides an innovative avenue to predict overlapping compensatory brain areas. We show that similar structural areas (SSAs) and dynamically similar areas (DSAs) corresponding to a lesioned site are the crucial dynamical units to restore lost homeostatic balance within the surviving cortical brain regions. These results suggest an avenue for using causal whole-brain models with the proposed equivalence principle to discover in silico targeted brain regions for potential functional recovery from the loss of specific brain functions following injury and disease.}


\textsuperscript{$\dagger$} Corresponding author Dipanjan Roy, E-mail: droy@iitj.ac.in %\textsuperscript{$\ddagger$}Arpan Banerjee, E-mail: arpan@nbrc.ac.in; \textsuperscript{$\star$}Priyanka Chakraborty, E-mail: priyanaka.ps@nbrc.ac.in; \textsuperscript{$\ast$}Suman Saha, E-mail: sumansaha.ps@nbrc.ac.in

\textbf{Keywords:}{ Virtual lesion $|$ structurally similar areas $|$ Feedback Inhibition Control $|$ homeostasis $|$ dynamically similar areas}

\begin{abstract}
The focal lesion alters the excitation-inhibition (E-I) balance and normative healthy functional connectivity patterns, which may recover over time. One possible mechanism for the brain to counter the insult is global reshaping functional connectivity alterations. However, the operational principles by which this can be achieved remain unknown. We propose a novel equivalence principle based on structural and dynamic similarity analysis to predict whether specific compensatory areas initiate lost excitatory-inhibitory (E-I) regulation after lesion. We hypothesize that similar structural areas (SSAs) and dynamically similar areas (DSAs) corresponding to a lesioned site are the crucial dynamical units to restore lost homeostatic balance within the surviving cortical brain regions. SSAs and DSAs are independent measures, one based on structural similarity properties measured by Jaccard Index and the other based on post-lesion recovery time. We unravel the relationship between SSA and DSA by simulating a whole brain mean field model deployed on top of a virtually lesioned structural connectome from human neuroimaging data to characterize global brain dynamics and functional connectivity at the level of individual subjects. Our results suggest that wiring proximity and similarity are the two major guiding principles of compensation-related utilization of hemisphere (CRUH) in the post-lesion FC re-organization process.
\end{abstract}

\section{Introduction}
One of the fundamental queries in systems neuroscience is `How does the brain adapt to post-lesion recovery and whether some general normative patterns exist irrespective of individual variations in lesion extent and locations? What are compensatory mechanisms critical to brain network recovery during the post-injury period, including changes in local homeostasis and widespread coordinated cortical activity? Here, we propose a detailed computational framework using structural-and-functional equivalence principles by demonstrating that the brain's normative spontaneous dynamical pattern is compensated by restoring local homeostasis post-lesion, and the compensatory brain areas are primarily recruited utilizing two major guiding principles related to network topology, structural similarity and wiring proximity of compensation-related utilization of hemisphere (CRUH) in the post-lesion functional re-organization. 	

The term `focal lesion' (\cite{gratton2012focal, aerts2016brain} refers to biological perturbation to the anatomical architecture, e.g.,  damage of a region due to stroke (ischemic stroke due to atherosclerosis, hemorrhagic stroke) (\cite{aerts2016brain}), traumatic brain injury (TBI) (\cite{werner2007pathophysiology}), glioma (\cite{duffau2003functional}) can qualitatively alter short- and long-term brain functions. In lesions, neurons that are deprived due to lack of oxygen, and energy from standard metabolic substrates, cease to function in seconds and show severe signs of anatomical damage after 2 minutes (\cite{murphy2008two}). In the first few days or weeks after injury, regular patterns of synaptic activity in peri-infarct (\cite{brown2009vivo, gao1999changes, bolay2002persistent,carmichael2004evolution}) and even distant functionality-related structure are interrupted (\cite{butefisch2003remote}).  Failures in the energy-dependent processes due to loss of inputs from adjacent tissue (\cite{hossmann2006pathophysiology}) lead towards cell death (\cite{besancon2008beyond}), abnormal neuronal firing rates (\cite{maeda1998control}), and may even lead to delayed neuronal injury (\cite{arundine2003enhanced}) which inflict local to global level excitation-inhibition (E-I) balance on the neuronal network (\cite{wang2003short, arundine2004molecular}). These mechanical and cellular alterations can cause chronic functional disabilities, including motor deficits (e.g., hemiparesis), sensory (e.g., hemianopia), and higher-order cognitive processes (e.g., aphasia, hemispatial neglect) (\cite{musuka2015diagnosis}) and abnormal movement synergies (\cite{cirstea2000compensatory,weiller1993individual}). 

Studies have revealed the mechanism for lesion recovery and identified associated factors in primate, and non-primate (\cite{kolb1998brain, witte1998lesion,o2013causal}). 
For example, the cerebral cortex triggers a plastic mechanism in adjacent and remote areas in post-lesion phases, correlated with limited, spontaneous restoration of function (\cite{gerloff2006multimodal, nudo2007postinfarct, alia2017neuroplastic}).   
Two significant factors are involved in the plasticity mechanism in lesion recovery (\cite{murphy2009plasticity}), (i) an amount of surviving diffuse and redundant connectivity in the central nervous system, and (ii) new functional circuits can form through remapping between related cortical regions. Homeostatic plasticity is a negative feedback-mediated form of plasticity, also known as synaptic scaling (\cite{murphy2009plasticity}), that keeps network activity at the desired set point (\cite{turrigiano2004homeostatic}).
It helps maintain a stable ratio of excitation and inhibition and sustains the desired working point.	
Nevertheless, local E-I homeostasis engenders functional recovery by increasing excitation and attenuating inhibition in both perilesional and distant cortical areas (\cite{buchkremer1996electrophysiological,butefisch2003remote,huynh2016exploring}). In addition, enhancement of cortical excitability in surviving cortical areas would compensate for the lost structural circuits (\cite{carmichael2002synchronous}) and functional deficits (\cite{nelles1999evolution, ward2005mechanisms, winhuisen2005role}). 

Other key investigations suggest that graph theoretical properties of structural and functional networks plays a crucial role in capturing several aspects of lesion-induced alterations in topological properties of large-scale structural and functional brain networks (\cite{alstott2009modeling, crofts2011network, adhikari2015computational, griffis2019structural, moreira2020investigating}). However, these studies have yet to systematically investigate region-specific roles in post-lesion functional restoration of brain networks. A recent longitudinal study on mTBI showed notable changes in structural and functional brain networks in the post-lesion recovery phase (\cite{dall2017functional}). However, they did not identify specific regions participating in the functional recovery process. They found no association between damaged functional and structural connections after TBI (\cite{dall2017functional}).	

Previous studies have reported network properties, such as nodal strength, participation coefficient, and modularity, played a decisive role in finding the short-term and long-term effects of lesion (\cite{vattikonda2016does, adhikari2017decreased, tao2021investigating}). However, the region-specific role of anatomical networks in association with the post-lesion global functional recovery still needs to be fully uncovered and remains an open question. From a  dynamical systems perspective, the brain is a spatially organized system (\cite{lashley1950search}) with time-dependent signal propagation along multiple pathways, each capable of adapting to changes in transmission fidelity (\cite{murphy2009plasticity}). Thus, brain dynamics is governed by underlying anatomy, and the underlying intrinsic biological parameters (\cite{caeyenberghs2013topological}). However, regional specificity in association with the intrinsic parametric role must be elucidated as to how specific regions may play a vital role by adapting intrinsic parameters in shaping emerged brain dynamics to compensate for structural damage following lesions. With this knowledge gap and motivation, we hypothesize that regions with similar incoming and outgoing connections corresponding to a lesion site, labeled as similar structural areas (SSAs) in this study, could be the potential candidate for re-establishing E-I balance (at the level of both local and global brain scale) in the post-injury period. Hence, the prediction of SSAs is one of the fundamental contributions of this study. The second fundamental contribution to identifying dynamically similar areas (DSAs) using readjustment time, a dynamic measure indicating the re-establishment of local E-I balance post-lesion.  For example, a region that helps compensate for motor deficit should get incoming motor information from its adjacent or distant areas, thus would be functionally relevant and structurally equivalent. SSA may form complementary or redundant connections in the surviving areas, providing an alternative pathway for information fidelity after the lesion. 
%	These areas re-adjust their local inhibition by initiating an inhibitory feedback-based mechanism. 
Thus, SSAs (or DSAs) could lead the adaptive mechanism to compensate for lost local homeostasis and inter-areal excitability, further reshaping collective activity. 
 It can be noted that SSAs are identified from a healthy brain connectome, which captures the structural features of an individual.
 DSAs are predicted based on the structural connectivity of the lesion node's neighbors and collective population dynamics of the remaining anatomical network (excluding the lesion site). Thus, the prediction of DSAs relies on the interplay between the structural features and underlying model parameters. It is also important to note that brain damage (TBI, stroke, epilepsy) causes loss of structural information. Hence, identifying compensatory brain regions (SSAs) from the lesion brain is no longer available. However, using DSAs, we can identify these potential compensatory areas corresponding to a specific lesion site. These compensatory areas may drive functional compensation and post-lesion functional recovery. Thus, the third contribution of the study is that DSA offers a methodological improvement over the traditional method of relying on healthy structural connectivity features (e.g., the Jaccard coefficient). Finally, the study provides a fresh perspective on how certain notable areas (ipsilesional and contralesional) influence post-lesion recovery mechanisms, specifically, compensation-related utilization of hemispheres.

We have systematically addressed the following questions: 
(i)	What changes in E-I balance cause altered neural activity after early brain injury due to anatomical network damage? %Find the impact of lesion location on global neural activity. 
%	(ii) What is the impact of lesion location on global brain dynamics?
(ii) Which are the notable areas that re-adjust their inhibitory weights to balance E-I homeostasis and sustain a target firing rate $\sim$$4$Hz? 
%	Find the role of SSA in the relationship with the functional re-organization to regain near-normal functions.
(iii) What processes are related to the post-injury functional re-organization within the surviving structural network? To address these questions, we utilized two measures, e.g., time to re-establish E-I balance in local areas and modulated local inhibitory weights. Next, we find signatures from the structural properties in correlation with coordinated neural dynamics, and finally, identify the mechanisms displaying correlations between the parameters controlling local E-I homeostasis and structural network similarity measure, e.g., the Jaccard coefficient.  We provide demonstrative evidence that we can predict brain areas initiating compensatory post-lesion adaptive mechanisms using in silico stimulation of the personalized whole-brain mean field model. As a proof-of-concept, we use the structural similarity and functional E-I homeostatic mechanisms as equivalence principles to demonstrate that it can find accurate ways to pinpoint a general road map to functional brain network recovery overcoming lesion diversity. 


% This is more Discussion material	

%	Our approach identifies SSAs and DSAs (two independent measures) predicting essentially similar brain regions that participate in the compensation-related utilization of the hemisphere (CRUH) on the road to recovery. These areas reset local E-I balance post-lesion by modulating their inhibitory weights. Our findings suggest a functional network recovery process could be fully predicted based on SSAs. The high correlation between these two mutually exclusive methods (SSAs and DSAs) arises from the interplay between the underlying structural connectivity profile and the local inhibitory weights influencing compensatory coordinated brain dynamics during post-lesion recovery.	
%	

%	Neurological damages significantly alter the topological structure of the brain network (\cite{aerts2016brain}). Brain functions are originated from the interplay of underlying topology and biological parameters. Computational brain models are one of the best tools for studying the role of the triplet*. Even modelling studies have indicated the role of parameters in reorganization of simulated functional network (\cite{falcon2016functional}). But the role of network topology together with the biological parameters are yet to be revile. 


\section{Material and methods}
	\subsection{Participants}\label{mm}
Resting state MRI data from 49 healthy subjects (31 females), ages ranging from 18 to 80 years (mean age 41.55$\pm$18.44 years), have been collected at Berlin Center for Advanced Imaging, Charité University Medicine, Berlin, Germany (\cite{schirner2015automated}). The participants are healthy, and no history of neurologic or psychiatric conditions was reported in \cite{schirner2015automated}. All participants gave written informed consent to the group \cite{schirner2015automated}, and the study was performed under the compliance of laws and guidelines approved by the ethics committee of Charité University, Berlin, Germany.


\subsection{Anatomical connectivity}
Resting-state MRI, diffusion-weighted MRI, and functional MRI were performed on a 3 Tesla Siemens Tim Trio MR scanner using a 12-channel Siemens head coil. Detailed information on the data acquisition parameters can be found in Schirner et al. (\cite{schirner2015automated}). We did not process the raw data. The data was pre-processed, and structural connectome was generated previously, using the pipeline by Schirner et al. (\cite{schirner2015automated}).The cortical grey matter was parcellated into 34 regions of interest (ROIs) in each hemisphere following the Desikan-Killiany parcellation (\cite{desikan2006automated}). The regions of interest (ROIs) with their abbreviations are listed in Table ~S1 of the Supplemental Material. 

\subsection{Empirical functional connectivity}		
Participants are subjected to a functional MRI scan in eyes-closed awake resting-state condition. Resting-state BOLD activity was recorded for a duration of 22 minutes (TR=2 sec) (\cite{schirner2015automated}). The pre-processing steps are detailed in the Supplemental Material. After pre-processing, the BOLD time series for each region was aggregated and z-transformed. The pairwise Pearson correlation coefficient was computed to obtain the resting-state functional connectivity (rsFC) matrix for each subject.  

\subsection{Definitions and descriptions:}
Before outlining the pipeline and workflow, it is important to define and describe the terminologies relevant to the study. The following terms are defined below: Jaccard coefficient, virtual lesion, DMF model, virtual lesion model, re-adjusted inhibitory weights, and time to reach E-I balance. \\

{\bf Jaccard coefficient ($JC$)}:  
The Jaccard coefficient ($JC$) is used to measure the pairwise correlation between any two brain areas. It is defined as the ratio between the sum of the weights of their common neighbors and the total weights of their neighbors (\cite{hilgetag2000anatomical}). The weighted Jaccard coefficient is expressed as $JC=\frac{A \cap B }{ A \cup B}$, where $A$ and $B$ represent the neighbors (specifically, the edge strengths with neighbors) of any two brain areas from the anatomical connectome of healthy subjects. The JC is measured in the healthy brain before the occurrence of a virtual lesion at the level of an individual subject. 	\\	

{{ \bf Similar structural areas(SSAs)}: $JC$ of a lesion node is sorted in  descending order and  the top 25\% areas having higher $JC$ values are referred to as similar structural areas (SSAs). SSAs correspond to a lesion site share a similar topological property with the selected lesion node.}\\

{\bf Whole-brain computational model}:
We use a reduced dynamic mean field (DMF) model (\cite{wong2006recurrent}) to engender lesion effects. The DMF is an approximation of a spiking network model (\cite{deco2012ongoing, deco2014local}) consisting of populations of excitatory and inhibitory neurons with excitatory NMDA synapses and inhibitory GABA synapses. DMF is described by a set of coupled nonlinear stochastic differential equations given below,
{
	\begin{align}
		&I_i^{(E)}=w_EI_0+w_{+}J_{N}S_i^{(E)}+GJ_{N}\sum_{j=1}^{N}C_{ij}S_{j}^{(E)}-J_iS_i^{(I)},  \nonumber \\ 
		&I_i^{(I)}=w_II_0+J_{N}S_i^{(E)}-w_{II}S_i^{(I)}, \nonumber \\
		&r_i^{(E)}=\frac{a_E I_i^{(E)}-b_E}{1-e^{-d_E\left( a_E I_i^{(E)}-b_E \right)}}, \quad
		r_i^{(I)}=\frac{a_I I_i^{(I)}-b_I}{1-e^{-d_I\left( a_I I_i^{(I)}-b_I \right)}}, \nonumber\\
		&\frac{dS_i^{(E)}}{dt}= -\frac{S_i^{(E)}}{\tau_{E}}+\left(1-S_i^{(E)}\right)\gamma r_i^{(E)}+\sigma\nu_i(t), \nonumber\\
		&\frac{dS_i^{(I)}}{dt}= -\frac{S_i^{(I)}}{\tau_{I}}+r_i^{(I)}+\sigma\nu_i(t)\label{DMF6}.
\end{align}}
$I_i^{E,I}$ is the input current to area $i$ and superscripts represent excitatory ($E$) and inhibitory($I$) populations in that area. $r_i^{E,I}$ is the population ﬁring rate of excitatory or inhibitory populations of area $i$. $S_i^{E, I}$  is the average excitatory (inhibitory) synaptic gating variable of area $i$. $I_0$ is the effective external input scaled by $w_E$ and $w_I$ for excitatory and inhibitory populations. $w_{+}$ is the local excitatory recurrence, $J_{N}$ is the excitatory synaptic coupling, and $J_i$ is the local feedback inhibitory synaptic coupling. $w_{II}$ is the local inhibitory recurrence. $C_{ij}$ is the $i,j^{th}$ entry in the SC matrix, obtained from diffusion imaging (MRI data), that scales the long-range excitatory currents between $j^{th}$ and $i^{th}$ regions. $G$ represents global coupling strength which scales long-range excitatory connections. To find optimal $G$, the DMF model is simulated	for different values of $G$. The optimal value of the coupling strength is optimized by fitting the algorithm on the Berlin dataset by \cite{vattikonda2016does}. For detailed descriptions, check Fig.~3a in Ref. \cite{vattikonda2016does}. It was assumed that the DMF exhibited neural complexity following a balanced homeostasis resembling the resting state at this optimal parameters set. The optimal value of $G$ is chosen based on the highest correlation between empirical and simulated FC when the excitatory firing rate sustains at $\sim$4Hz within all brain regions (\cite{burns1976spontaneous, shadlen1998variable, deco2008dynamic, deco2014local, adhikari2015computational}).  Firing rates are statistical measures that describe the average activity of neurons over a specific time period. Mean spontaneous rates of 4.5 Hz and stimulus-evoked rates of 10.6 Hz were observed in broad-spiking neurons \cite{mitchell2007differential, deco2008dynamic, haider2013inhibition, deco2014local}. MATLAB 2021b is used to perform all the numerical simulations. Euler’s method, with a step size of 1 ms, has been used to generate the synaptic activity of each	area. The whole model is simulated for 10 minutes, where the first 2 minutes of transients are discarded. Default parameter values are selected from Ref. \cite{deco2014local} and presented in Supplemental Material, Table~S2.

\textbf{Feedback Inhibition Control}: FIC algorithm, proposed by
Deco et al. (\cite{deco2014local}) is a recursive process to establish and maintain E-I	 balance in individuals and across all cortical subunits. The detailed	 FIC steps are found in the supplementary material. We simulated the model with the FIC algorithm for 10 $sec$ time windows.\\

\textbf{Virtual lesion}: The virtual focal lesion is introduced into an individual subject's SC by targeted node removal. Expressly, all the connections to and from the focal lesioned site have been set to zero in the SC matrix. \\

\textbf{Virtual lesion model}: We put the DMF model on top of a virtually lesioned SC of a single subject, together labeled as a virtual lesion model. Individual node dynamics are governed by the stochastic DMF model spatially coupled via lesioned SC matrix. In principle, any other form of lesioned SC (real, virtual), if incorporated into the dynamical model, can produce similar effects of lesion depending on the lesion type, location, and extent.\\

{\bf  Post-lesion modulated local inhibitory weight ($J^{\prime}$)}:		The modulated local inhibitory synaptic weights ($J_i^{\prime}$) at individual nodes, in case of a lesion are compared against the weights ($J_i$), estimated from healthy brain condition. The change in inhibitory synaptic weight for $i^{th}$ area is calculated as: $dJJ_i$ = $J_i^{\prime}$-$J_i$. \\

	{\bf Re-adjustment time ($RT$):} In the process of FIC, different brain regions require different simulation times to achieve the optimum firing rate and a balanced E-I homeostasis. While resetting the E-I balance until the entire brain reaches the desired balanced state,  we track the simulated time windows of individual regions, defined as the re-adjustment time ($RT$). We store the elapsed time $RT$ and $J^{\prime}$ for all regions during the FIC process, where the measuring units are $sec$ and $mMol$, respectively. 
\begin{algorithm*}[!htp]
	\SetKwComment{Prerequisit}{Comment}{}
	\SetKwFunction{FunctionName}{findRT}
	\SetKwProg{Procedure}{\textit{function}}{}{}
	\SetKwInOut{Input}{\textit{input}}
	\SetKwInOut{Output}{\textit{output}}
	\Prerequisit{:{Excitatory current, $I^E$ is the output from FIC.}}
	\Input{$I^E$: (t$\times$n); t=time points, n=brain areas. }
		Initialize input current: $I^E$=$abs(I^E+0.026)\leq 0.005$; binarizing the input current.
		
	\Output{ $RT$ : (1$\times$n); n=brain areas.}	
	\Procedure{\FunctionName{$I^E$}}	{
		\For{i=1:n}		{
			$time=[~]$\;
			\For{t=2:T}			{
				\If{$I^E(t-1,i)==0$ and $I^E(t,i)==1,$}				{
					$time$=append($t$)\;				}
			}
			$RT(i)$=$time$(last)\;
		}
	return $RT$	
	\caption{Find re-adjustment time, $RT$}}
\end{algorithm*}
	
	{\bf Dynamical similar areas (DSAs):} First, we sort both $RT$ and $|dJJ|$ in descending order. We choose the top 25\% areas from the sorted $RT$ and $dJJ$. We then find the intersection of the sorted areas to identify the common areas in $RT$ and $dJJ$. The identified common areas from the two measures are the dynamical similar areas (DSAs). 
	$$DSA= AI_{RT}|_{1:N} \cap AI_{dJJ}|_{1:N},$$ where $AI_{RT}$ and $AI_{dJJ}$ represent the area indices identified from the sorted  $RT$ and $|dJJ|$ respectively.  $N$= total number of ROIs $\times$ 25\%. \\
	{\bf Overlapping between SSAs and DSAs:}  We consider only those regions which are common in both SSAs and DSAs, i.e., the overlapping regions between SSAs and DSAs.	

\subsection{Summary of the method} We used a personalized mean-field model trained by healthy SC features and FC as inputs where the system parameters were optimized based on FC-FC fitting (\cite{deco2014local,vattikonda2016does}). Once optimized, the model could learn healthy connectome from non-invasive MRI and fMRI data and map inter-individual functional differences. Later, we used this model and fed the damaged SC (virtually lesioned connectome) to generate subject-wise FCs for two lesion conditions. Hence, only symmetry breaking in the system is induced by individuals' anatomical topology. This primarily motivates us to examine the inter-subject variability and consequences of different lesion locations based on the topological differences. The symmetry-breaking condition is utilized to extract subject-wise differentiating features from anatomical connectome.

	
\section{Results}	
%	\subsection*{Workflow}	
To test our hypothesis, we simulate a virtual lesion model. The virtual lesion is introduced by deleting incoming and outgoing connections of a node in the structural connectome of healthy subjects  (\cite{alstott2009modeling,vattikonda2016does}).  Fig.~\ref{fig1}a shows a  large-scale dynamical mean field (DMF) model (\cite{deco2014local,cabral2012modeling}) on top of the virtually lesioned structural connectivity (SC), labeled as the virtual lesion model. A feedback inhibition control (FIC) algorithm (\cite{deco2014local}), a negative feedback-mediated form of plasticity, re-adjusts local inhibition synaptic weights to restore E-I balance and target firing rate of $\sim$4Hz (\cite{burns1976spontaneous}) in the post-injury period.  % The spatiotemporal configuration combining lesioned SC and DMF model is a virtual lesion	model. 
We did not consider other virtual lesion types, such as edge deletion or multi-region damage (\cite{alstott2009modeling,vattikonda2016does}). The pre-processed data
of 49 healthy subjects are taken from the Berlin data set (\cite{schirner2015automated}). Desikan-Killiany (\cite{desikan2006automated}) parcellation divides the brain	into 68 regions of interest.

The mathematical framework is set for three conditions based on the	 SC status and the E-I balance state.  Three rows display the three operant conditions for model simulation in Fig.~\ref{fig1}b.

The top row in Fig.~\ref{fig1}b describes the healthy condition when SC remains intact, and the E-I balance is maintained. We derive the JC matrix from the healthy SC. The `Similar Structural Areas' (SSAs) correspond to a given lesion site from a healthy individual’s SC  based on the JC measure before lesion occurrence. We store the local inhibitory weights ($J_i$) in parallel by running the FIC algorithm. The FIC algorithm helps in establishing E-I balance in the whole brain. Under the same operant condition, we synthetically generate healthy FC from the model simulation. The obtained inhibitory synaptic weights ($J_i$) are further considered as initial	values for inhibitory plasticity in the following two conditions for the virtual lesion analysis.	

In the middle row of Fig.~\ref{fig1}b, the virtual lesion is introduced into the healthy SC, resulting in loss of E-I balance, i.e., a short-term loss of E-I balance due to lesion impact, as our second condition. Next, we simulate the virtual lesion model without FIC to capture altered FC for further comparison with healthy and other post-lesion conditions. 

The lower row in Fig.~\ref{fig1}b depicts the condition after the lesion when the FIC restores the E-I balance. At this condition, the adaptive nature of the brain re-adjusts the local inhibitory weights to restore the desired E-I balance. It allows the damaged brain to sustain at desired firing rate $\sim$4Hz.		
The virtual lesion model with the FIC is simulated to generate re-organized FC,	which is compared against the altered FC obtained from	the previous condition. While we numerically simulate the lesioned model, we store re-adjusted synaptic inhibitory weights ($J^{\prime}$) 	and	capture re-adjustment time ($RT$) during the re-establishment	of local E-I balance in an individual area. Further, the curated $RT$ and	$J^{\prime}$ are correlated with the measured JC values corresponding to a lesion site. As we are more interested in finding changes in inhibitory synaptic weights, we calculate $dJJ_i$= $J_i^{\prime}$-$J_i$ for all areas. Based on the two measured quantities ($RT$ and $J^{\prime}$),	we estimate dynamically similar areas (DSAs) while observing the global homeostatic condition. We unveil the functional affinity for alternation and re-organization pattern of the brain after lesion by correlating SSAs, identified from anatomical measure $JC$, and DSAs from simulation parameters ($RT$, $dJJ$). 

It is worth mentioning that the first condition is a one-time process, whereas the following two steps are repeated for different virtual lesion sites at the single subject level. All three steps have been repeated for individual subjects and	further analyzed at the group level.

We have performed two levels of analysis, (i) anatomical level analysis and (ii) functional alteration/re-organization analysis. Significant changes between healthy and altered FCs and altered and re-organized FCs are captured by parametric test, an independent t-test analysis. Functional network properties (measuring network resilience, segregation, and integration) such as modularity, transitivity, global efficiency, and average characteristic path length are derived to evaluate functional alteration due to short-term loss of E-I balance (mimicking early lesion phase) and long-term functional re-organization in the post-lesion phase.


\subsection{ Structural connectivity analysis} 	
\subsubsection{Identify SSAs using Jaccard coefficient}
Weighted Jaccard coefficients ($JC$) are calculated from the individual subject's healthy SC. High $JC$ values imply a high structural similarity, whereas low values yield lesser similarity corresponding to an area of interest (could be a lesion center). A threshold is put on the obtained JC values corresponding to a lesion site to identify higher similar areas. The top 25\% areas with higher $JC$ values are considered as SSAs. 
Figure~\ref{fig2}a shows $JC$ matrix obtained from a healthy SC (without lesion). Descending order distribution of $JC$ values corresponding to the lesion at lPOPE is plotted in Fig.~\ref{fig2}b. The top 25\% similar areas are shown in blue bars and the rest in yellow. In Fig.~\ref{fig2}c, only the top 25\%  similar areas (blue nodes) are plotted on the brain surface using BrianNet viewer. Node size implies $JC$ values. The top 25\% SSAs of lPOPE are lCMF, lRMF, lPTRI, lPREC,  rSF, rCMF, lIP, lSP, rRMF, rPREC, lINS, lPCUN, lPCNT, rPTRI, rPOPE, written in descending order from the similarity indices. It is observed that the higher similar areas, e.g., rostral, caudate middle frontal cortex, parietal cortex, insular cortex, and primary and supplementary motor cortex, are found both in ipsilesional and contralesional hemispheres.
SSAs corresponding to lPOPE for different subjects are shown in {Supplemental Material, Fig.~S1a}. The SSAs for other lesioned sites are shown in {Supplemental Material}. Right POPE has SSAs such as lCMF, lPTRI, lPOPE, and lRMF in homotopic regions to the left hemisphere ({ Supplemental Material, Fig.~S1c}), including rostral, caudal, precentral, and postcentral gyrus.
SSAs of primary motor regions (left precentral gyrus, lPREC) are distributed in both hemispheres, including the caudal (l/rCMF), rostral (l/rRMF), frontal (l/rSF) cortex. Regions are also in the parietal (lIP, lSP, lPCUN) and insular (lINS) cortex for the left hemisphere ({Supplemental Material,  Fig.~S1e}). 
The left lateral occipital (lLOCC), part of the visual cortex has SSAs mainly in the ipsilesional hemisphere ranging from the parietal lobe (lIP, lPCAL, lSP, lSMAR, lISTH) to the middle frontal lobe (lCMF) via temporal regions (lST, lMT, lTT, lFUS) and insular (lINS) cortex (Supplemental Material,  Fig.~S1g}). Other structural similar areas for different regions are tabulated in {Supplemental Material, Table~S3}. 	


\subsubsection{Correlation analysis between anatomical ($JC$) and dynamical  ($RT$, $dJJ$) measures}	
The $JC$ is derived from a healthy SC and used to test our hypothesis, whether the SSAs corresponding to a lesion site are essential in restoring E-I homeostasis in local regions and eventually within whole cortical systems. Model-based measurable parameters, re-adjustment time ( $RT$), and change in inhibitory weights ($dJJ$) have been used to predict the dynamically similar areas (DSAs). 
We have simulated the virtual lesion model when the dynamical mean field (DMF) model is spatially connected via the virtually lesioned SC of a single subject.
Area-wise distribution of $JC$, $RT$, and $dJJ$ correspond to the lesion site at lPOPE is shown in Fig.~\ref{fig3}a.
A higher $RT$ node value implies a more extended time required to reach the desired threshold in excitatory synaptic current for balancing the E-I ratio. A negative value of $dJJ$ for an area implies a reduction in its inhibitory weight, i.e., a decrease in inhibition of that area. We take absolute $dJJ$ for better visualization and description in our analysis.
We find a positive association ($r=0.69$) between $JC$ and $RT$, which yields that SSAs take longer to re-adjust the E-I balance, as shown in Fig.~\ref{fig3}b. Conversely, a positive correlation between $JC$ and $dJJ$, fitted by a linear fitting model with $r=0.8$, see  Fig.~\ref{fig3}c. It indicates that the SSAs have tuned their local inhibitory weights. We find a positive correlation between  $RT$ and $dJJ$,  fitted by a linear regression model ($r=0.88$); see Fig.~\ref{fig3}d. Overall observations suggest that SSAs have a strong correlation with DSAs, which implies the SSAs take longer to modulate their inhibitory weights to settle the neural activity at the desired set point, i.e., balanced E-I ratio and target firing rate of $\sim$4Hz. 

Next, we aim to estimate the areas with a higher positive association measured from the correlation between $JC$ and $RT$, or $JC$ and $dJJ$. We have selected the regions that lie on the diagonal line (violet line) only, shown in Fig.~\ref{fig3}e,  which are common in both independent measures. The estimated regions, such as lCMF, lPTRI, lPCNT, lPREC, lRMF, lSF, lINS, and rRMF, are common in both SSAs and DSAs, with larger $JC$ and $RT$ values. Similarly, we identify regions from the correlations between $JC$ and $dJJ$, such as lCMF, lPORB, lPTRI, lPCNT, lPREC, lPCUN, lRMF, lSF, lINS, rPREC, and rRMF, shown in Fig.~\ref{fig3}f. Subsequently, we identify the predicted brain areas obtained from the substantial overlap between their $RT$ and $dJJ$ values. This approach identifies the following brain regions lCMF, lIT, lMT, lPTRI, lPCNT, lPREC, lRMF, lSF, lINS, rCMF, rPOPE, rPTRI, and rRMF; see Fig.~\ref{fig3}g.
The SSAs, selected from anatomical measure ($JC$), are shown in Fig.~\ref{fig3}h. The DSAs, identified from dynamical measures ($RT$ and $dJJ$), are plotted in Fig.~\ref{fig3}i on the glass brain in sagittal and axial view. Yellow nodes in Figs.~\ref{fig3}h,i are common in both SSAs and DSAs, where blue ones are the non-overlapping areas. The left pars opercularis (lPOPE) lesion site is shown in the red sphere.
Interestingly, areas identified by the two independent analyses, i.e., SSAs and DSAs,  have more than 60\% overlapped regions corresponding to the lesion site, lPOPE. 
The estimated DSAs corresponding to lesion centers at lPOPE, rPOPE, lPREC, and lLOCC in different subjects are shown in {Supplemental Material, Figs.~S1b, S1d, S1f, and S1h}, respectively.
Other DSAs for different lesion centers are tabulated in {Supplemental Material, Table~S3}. 	A strong correlation between $JC$ and $RT$ or $JC$ and $dJJ$ and high overlapping between SSAs and DSAs suggest that the predicted areas play a crucial role in re-establishing local E-I balance by calibrating their inhibitory weights and help sustain the target firing rate ($~4$Hz) after the lesion occurrence. 
Further, we sequentially introduce virtual lesions to all 68 areas. We investigate correlations between $JC$ and dynamical measures ($RT,dJJ$) at the level of single subjects, as depicted in {Supplemental Material, Fig.~S2}. The correlation between $JC$ and $RT$ in {Fig.~S2a}, and $JC$ and $dJJ$ in {Fig.~S2b} is positive for different lesion centers. Except for a few regions, such as lENT, rENT, lPARH, rPARH, lFP, rFP, lTT, rTT, lTP, and rTP, other regions display largely weaker or negative correlations. The estimated  SSAs and DSAs are displayed in {Supplemental Material, Figs.~S3a,b}. These ten nodes have less number of connections and nodal strength. Lower strength and degree of a node could be why their SSAs are not participating in E-I balance ({Supplemental Material, Figs.~S3e,f}).


\subsubsection{Inter-subject and inter-hemispheric variability/similarity} 
Figure~\ref{fig4} shows the results for two subjects and lesion sites at two hemispheres.
We describe the findings from the two independent analyses. The SSAs and DSAs corresponding to the lesion site lPOPE are repeated for one subject in Figs.~\ref{fig4}a,b. Estimated common areas from both SSAs and DSAs are shown in yellow and non-overlapping in blue.  The overlapping regions are lRMF, lPTRI, lCMF, lINS, lPREC, lPCNT, lSF, and rRMF, respectively.	

Inter-subject variability is depicted for another subject in Figs.~\ref{fig4}c and \ref{fig4}d. The overlapping regions for this subject are lCAC, lLOF, lPTRI, lCMF, lINS, lPREC, lRAC, rCAC, rCMF, rPREC, rPTRI, displayed in yellow in Figs~\ref{fig4}c,d. Although the lesion centers are similar for both subjects; still, the identified SSAs and DSAs are different in the two subjects; compare Figs.~\ref{fig4}a and \ref{fig4}c, or Figs.~\ref{fig4}b and \ref{fig4}d. Variability in SSAs arises from individual subjects' structural/anatomical differences in brain connectivity and manifest individual-specific SC-FC correlations.

However, it is interesting to note that the areas predicted for lesion recovery by $JC$ are similar to the regions predicted by the dynamical measures ($RT$-$dJJ$) in individual subjects (see Figs.~\ref{fig4}a,b or, Figs.~\ref{fig4}c,d), despite inter-subject structural differences. While comparing the two Figs.~\ref{fig4}b and \ref{fig4}d, the estimated DSAs lie in the anterior cingulate cortex (l/rRAC, l/rCAC)  for subject-2  (Fig.~\ref{fig4}d), whereas no nodes from the anterior cingulate cortex are found for subject-1 (Fig.~\ref{fig4}b). Patterns of subject-dependent variability/similarity in the estimated DSAs and SSAs are consistent for different lesion locations and tested for several subjects (Supplemental Material Fig.~S1). 

Further, we tested our hypothesis for another lesion site in the right hemisphere, say right pars opercularis (rPOPE), for the two subjects. We find consistent variability patterns in the results, see Figs.~\ref{fig4}e,g or, Figs.~\ref{fig4}f,h, and similarity in identified regions, comparison between the SSAs and DSAs in Figs.~\ref{fig4}e,f or Figs.~\ref{fig4}g,h. The overlapped regions from the SSAs and DSAs are shown in yellow, and the non-overlapping in blue.    


\subsubsection{Group-level analysis on SSAs and DSAs}
A group-level analysis is performed over all 49 subjects to find the probability of the appearance of a predicted SSA or DSA. We determine the probability of appearance (PA) of an area as a ratio between the number of an SSA (or DSA) that appeared within all the subjects and the total number of subjects as,
$$PA=\frac{number~ of ~appearance ~of ~ an ~area~ in~all~ subjects}{total~ subject}.$$ 
The value $PA$=1 corresponding to an SSA (or DSA) implies that it appeared in all the subjects.	
The values and distribution of the PA for SSAs corresponding to lPOPE are shown in Figs.~\ref{fig6}a, and \ref{fig6}b, respectively, and the PA values for DSAs are plotted in Figs.~\ref{fig6}c,d. Yellow nodes and bars stand for higher PA values, and pink shade implies lesser PA values, indicated by the color bar. It is observed that the SSAs corresponding to the lesion center at lPOPE, such as lCMF, lPTRI, lPREC, lRMF, and lINS,  are found in all 49 subjects, see Figs.~\ref{fig6}a,b. 
Other SSAs, including the postcentral gyrus, precuneus, posterior cingulate, and contra lesional frontal regions, are found in more than 90\% of the subjects. SSAs in the right hemisphere, e.g., rPOPE and rPTRI, are found in more than 50\% of subjects. Similarly, the DSAs, including lCMF, lPTRI, lPCNT, and lRMF, are found in almost all the subjects. We test the consistency and robustness of our results for other lesion locations; please check {Supplemental Materialupplemental Material Figs.~S3a,b, and Figs.~S3e,f}.	

Although the identification of SSA based on anatomical property is entirely independent of the estimation of DSA, both these proposed methods can crucially identify and predict similar compensatory candidate brain regions likely initiating the post-lesion recovery process. The higher similarity between SSAs and DSAs signifies that the similar structured areas corresponding to a possible lesion site have modulated their local inhibitory weights and participated in restoring local and global homeostatic E/I balance. 


\subsection{Functional alteration and re-organization after lesion}
We have used statistical tools to investigate how anatomical perturbation to a node affects the global functional organization. The impact of lesion on FC has been categorized into two parts: i) alteration and ii) re-organization. Simulated FC is obtained from the spatiotemporal BOLD signals using pairwise Pearson correlation. Considering three conditions for each subject, we have synthetically generated healthy FCs, altered FCs when E-I balance is lost and re-organized FCs when the E-I balance is restored. Statistical comparison between any two conditions, e.g., healthy vs. altered FCs, and altered vs. re-organized FCs, respectively, determines significant differences between generated FCs.
First, we calculate the z-score of individual FCs for the three conditions. Next, we perform paired sample t-tests to designate the significant global changes in the healthy normative pattern, i.e., deviation from the healthy FC into the altered FC that depicts the direct impact of lesion on collective dynamics. Similarly, after the global restoration of E-I homeostatic balance, the post-lesion functional reconfiguration pattern is investigated by comparing the altered and re-organized FC.
The ROI-wise paired t-test is performed for each element in the FC matrix between two conditions, e.g.,  healthy and altered FC group and altered and re-organized FCs, for all subjects. False discovery rate (FDR) is corrected over the obtained $p$-values from the t-test. 

Figure~\ref{fig7} shows ROI-wise FC analysis between two conditions, e.g., healthy-altered FC and altered-reorganized FC, considering lesion center lPOPE. Subject-wise model-generated healthy FC, altered FC, and re-organized FC are shown in Figs.~\ref{fig7}(a-c), respectively. ROI-wise $t$-statistic to find significant changes in the weights between healthy and altered, as well as altered and re-organized FCs, are shown in Figs.~\ref{fig7}d and \ref{fig7}e, respectively. Upper triangular elements in Figs.~\ref{fig7}d,e represent the $t$-statistics corresponding to changed weights between any given pair of regions. Lower triangular values in Figs.~\ref{fig7}d,e is obtained by putting a threshold on $p$-values ($p<0.005$).
It can be noticed that cortical cohesion is significantly decreased in the ipsilesional hemisphere but increased in the contralesional hemisphere, shown by the red and blue lines in Fig.~\ref{fig7}f. Furthermore, when the E-I balance is globally restored, we observe a significant increase in synchrony in the ipsilesional hemisphere and a decrease in the contralesional hemisphere, shown in red and blue in Fig.~\ref{fig7}g. Results for other lesion centers are shown in {Supplemental Material, Fig.~S3}.


\section{Discussion}		
In this work, we have proposed two independent measures SSAs (anatomically self-similar areas) and DSAs (dynamically self-similar areas), using virtual lesion modeling in predicting candidate brain regions that initiate the post-lesion recovery by reestablishing local and global E/I balance. Previous studies (\cite{bullmore2009complex, aerts2016brain}) have explored the critical role of network topology in the context of the brain lesion.  However, whether compensatory brain regions could be predicted based on identifying topologically self-similar and dynamical self-similar areas (an equivalence principle) is largely unknown. We have demonstrated the compensatory role of SSAs corresponding to a lesion site/center in restoring E-I balance in the local areas and across the whole brain mediated by the negative feedback form of plasticity. Resetting homeostatic balance results in post-lesion functional re-organization within the surviving cortical areas. %built by the DMF model when spatially connected via virtually lesioned SC of individual subjects. 
The homeostasis mechanisms, governed by the Feedback Inhibition Control(FIC) (\cite{deco2014local}), are deployed to restore E-I balance within the virtually lesioned brain regions at the group and subject-specific level. We measure the simulation time (called re-adjustment time, $RT$) taken by each region to re-adjust their local inhibitory weights ($J'$) during the re-establishment of global homeostatic balance after lesion. Our hypothesis of predicting compensatory brain regions is based on structural and functional equivalence. Further, the observed compensatory utilization of the hemisphere is supported strongly based on SC analysis and FC alteration/rewiring. Our proposed theoretical framework identifies overlapping compensatory brain regions during the early and post-lesion recovery phase across all subjects using two independent methods and subject-wise variability. Our results provide the first unified framework behind observing a variety of compensatory brain regions identified by earlier lesion recovery studies (\cite{cao1999cortical,winhuisen2005role, breier2009behavioral, sharp2010increased, turkeltaub2012right, szaflarski2013recovered}). The cause and consequence of those identified areas remain a large knowledge gap in the neuroscience literature. We also report that SSAs are more robust and reliable than other network properties widely used in the literature (e.g., clustering coefficient, participation coefficient, node weight) when harnessing region-specific roles in reshaping near-normal functional brain connectivity and dynamics to identify the post-lesion recovery process. The DSAs provide a broader scope for investigating the post-lesion period when SSA is undetermined. The predicted areas (SSAs or DSAs) are independent of the subject's age and gender. The key compensatory mechanism demonstrated here suggests a CRUH in the emergence of post-lesion coordinated cortical cohesion. Most importantly, the proposed theoretical methods are general and can be applied to broader lesion categories. 
%

\subsection{Structural similarity is predictive of functional recovery} 

Findings from the structural analysis are divided into two parts, (i) identification of SSAs and (ii) estimation of DSAs. 
%First, 	the SSAs are identified by the weighted Jaccard coefficients ($JC$), corresponding to a particular lesion location but in advance of lesion occurrence, from a healthy subject's structural connectivity. 	
%The two measured entities ($RT$ and $J'$) in correlation with $JC$ further provided the ground to estimate the DSAs and revealed the dynamical origin of the adaptive mechanism in restoring post-lesion homeostatic balance. 
From the anatomically constrained dynamical mean field model simulation, we have estimated the DSAs, further correlated against the SSAs. Obtaining the correlation between SSAs and DSAs has helped to test our proposed hypothesis. %The top sixteen areas from the correlation between SSAs and DSAs are selected as potential candidates.
%Diversity in individual subjects' anatomical architecture, naturally resulting in considerable variability.
Despite the diversity in inter-individual structural topology, the two independent methods (SSAs and DSAs) provide computational machinery for predicting common brain areas with 60\%-70\% overlaps. To check the probability of an estimated region being a potential candidate area for functional recovery, we have measured the probability of appearance (PA) within all 49 subjects in our data. A higher PA corresponding to a predicted area indicates a high chance of being a candidate in all subjects and a high probability of participating in compensation for the damaged brain.

From the derived PA, the SSAs corresponding to the lesion at left POPE (associated with language processing) is identified as caudal middle frontal gyrus (CMF), rostral middle frontal gyrus (RMF), inferior frontal gyrus (IFG), primary and secondary motor areas (PREC, PCNT), and insular cortex (INS)  in the ipsilesional hemisphere. Contralesional homologous regions are rPOPE and rPTRI. Dynamically similar areas for left POPE are found in both ispi- and contra-lesional hemispheres, including CMF, RMF, PTRI, PREC, and PCNT. Predicted areas belonging to the SSAs and DSAs in both ipsi- and contra-lesional regions suggest a CRUH. The predicted areas are independent of the subject's age and gender.
The identified SSAs from both hemispheres are also reported in earlier studies as essential candidates for complete language recovery after lesion.	For example, the recruitment of perilesional tissue (\cite{warburton1999mechanisms}), as well as contralesional areas (\cite{cao1999cortical,winhuisen2005role, breier2009behavioral, sharp2010increased, turkeltaub2012right, szaflarski2013recovered}), and participation of the homologous regions (\cite{weiller1995recovery, musso1999training, rosen2000neural}) in association with language recovery are well documented largely concurs with our findings. Besides, increased activation of right lesion-homolog inferior frontal gyrus (IFG) has been reported in a subset of patient groups (\cite{rosen2000neural}).

For a lesion site at the primary motor region, left postcentral gyrus (lPREC), we have predicted candidate areas as CMF, RMF,  pars triangularis, superior parietal, superior frontal gyrus, and precuneus in the ipsilesional hemisphere. Moreover, Superior frontal and rostral middle frontal regions from the contralateral hemisphere are found in almost all subjects. Our observations align well with previous findings on `motor lesion re-organization in ipsilateral premotor cortex (\cite{connolly1994course, langhorne2009motor}), recruitment of contralesional motor areas (\cite{johansen2002role, small2002cerebellar, ward2003neural}). The areas reported by neurological studies found to be crucial in motor function recovery  (\cite{nelles1999evolution}). Other motor-related brain regions such as supplementary motor area (SMA), dorsolateral premotor cortex (PMC) and cingulate motor areas (CMA), and insular cortex (\cite{ward2005mechanisms}) provides necessary compensation to improve motor performance (\cite{calautti2003functional}) as documented by previous findings. Also, found to be critical for functional re-organization in the motor recovery (\cite{liu2011controllability, griffis2019structural}) and matches completely with the predicted brain regions based on our proposed computational framework.

In contrast, few regions such as entorhinal (ENT), parahippocampal (PARH), frontal pole (FP), temporal pole (TP), and traverse temporal (TT) regions have displayed significantly less correlation between $JC$ and $RT$ (SSAs and DSAs).
The weaker association, in this case, may arise due to their sparse connectivity and weaker anatomical strength. Interestingly, lesions in these brain regions have less impact on overall homeostasis. Thus, the damage to these brain regions may restore the lost E-I balance with comparatively minimal effort. In the above scenario, the adjacent brain regions participated in resetting local and global homeostasis other than SSAs (or DSAs), suggesting local wiring specificity and proximity could be key to initiating the neural compensatory process.

To this end, we mention two major aspects of our findings. First, a large overlapping brain region predicted by SSAs and DSAs signifies structurally similar regions primarily participate in the dynamical re-organization process. These areas reset local E-I balance after lesion by modulating their inhibitory weights, thus, displaying the constructive role of  SSAs on functional network recovery. It can be concluded that a higher correlation between these two independent methods (SSAs and DSAs) arises from the interplay between the structural property and the local inhibitory weights responsible for emergent globally coordinated dynamics. Specifically, an emerging local re-adjustment of inhibitory weights mediates self-organized global brain dynamics during homeostasis. The second aspect of the findings is that the SSAs are identified from the healthy subject's SC analysis. In contrast, the DSAs are estimated after introducing virtual lesions in the SC matrix. Thus, a methodological advantage is that even if, in the clinical phase, healthy FC is unavailable for a particular patient, the DSAs can be employed as a tool in patient-specific FC to identify candidate compensatory brain areas.
%
\vspace{-5pt}
\subsection{The compensatory mechanism}
In addition, simulation of the virtual lesion model has helped to acquire insight into the dynamic origin of the post-lesion compensatory mechanism. We find that the regions from both ipsi- and contra-lesion, with higher structural similarity to the lesion site, took an extended time to modulate their local inhibitory weights. Besides, the SSAs, from both hemispheres have reduced regional inhibition to balance decreased excitation due to degradation in the excitatory synaptic drive, thus balancing the overall E-I ratio and sustaining the target firing rate of $4$Hz.  
%The SSAs have highly influenced the homeostatic plasticity-driven mechanism to reset post-lesion neural activity.
As documented earlier, homeostatic plasticity, a mechanism of up-and-down regulation of both the presynaptic release of and the postsynaptic response to neurotransmitters, is essential to maintain a stable set point and near-normal brain condition (\cite{turrigiano2004homeostatic}). Here, the primarily recruited SSAs from the two hemispheres suggest the dominant role of structural similarity and rewiring proximity of compensation-related utilization of hemispheres, which have guided homeostatic plasticity-driven compensatory mechanisms in re-organizing post-lesion functional brain network recovery.
%
\vspace{-5pt}
\subsection{Local E-I balance impacts global FC recovery}

Previous studies have reported that changes in excitability affect the local excitatory-inhibitory (E-I) balance of the lesion site and distant cortical networks (\cite{feeney1986diaschisis}), known as diaschisis (\cite{carrera2014diaschisis,dos2021excitatory}), suggesting remote disruptions in FC following lesion impact.  These studies have hypothesized mechanisms underlying neuronal remodeling in the perilesional area and contralesional hemisphere after motor cortex infarcts and summarized evidence from previous studies based on analysis of electrophysiological data that demonstrated brain-wide alterations in functional connectivity in both hemispheres, well beyond the infarcted area.(\cite{campo2012remote, dos2021excitatory}). 
Our findings based on FC analyses depict reshaping in the coordinated cortical cohesion, which is not limited to the ipsilesional hemisphere but also progresses distant from the damaged area into the contra-lesional hemisphere showing nonlocal effects and completely aligned with the experimental findings from human and animal studies depicting brain regions implicated during the post-lesion functional recovery process. 

Our study also observed that an early impact of structural damage results in a specific signature, the reduction in spatiotemporal cortical coherence in the ipsi-lesional hemisphere. On the contrary, the spatiotemporal coherence increases in the contra-lesional hemisphere. In the emergent FC, at  E-I balanced state after lesion occurrence, we observed increased synchronous neural activity in the ipsi-lesional site, while a decreased synchronous neural activity in the contra-lesional hemispheres. This seesaw effect in the opposing hemisphere to the lesion center aided functional restoration. The re-organization pattern in the ipsi- and contra-lesional hemispheres is similar in all subjects and for different lesion sites heralding the robustness and consistency of the findings reported here. In response to structural damage, we find that the cortical plasticity mechanism related to E-I homeostasis facilitates FC rewiring in the contra-lesional hemispheres, similar to the previous key observations in (\cite{alia2017neuroplastic}).  Our proposed computational mechanisms following lesion could be similar to re-organization in pre-infracted to and distant regions from the lesion site that may trigger large-scale remodeling of the cortical networks to compensate for post-lesion deficits (\cite{brown2009vivo}).

In addition, we have reconfirmed our observations using graph-theoretical properties of FC (\cite{gratton2012focal,siegel2016disruptions,tu2021brain}) such as transitivity, path length, modularity, and global efficiency, which are interpreted in terms of lesion impacts, and FC recovery. Due to lesions, the biological perturbation reshapes the healthy normative pattern in FC. The loss of inter-area excitatory synapses predominantly affects coordinated neural dynamics, which can be observed from the segregated functional network captured by the increased modularity and decreased global efficiency. However, the damaged brain tries to adapt to the global changes in functions caused by the homeostatic imbalance across the whole brain. Our $\it{in-silico}$ investigation suggests that the adaptive mechanism compensates for the lost E-I homeostasis, primarily driven by the modulation of inhibition at the local level, mainly within the SSAs (or DSAs) identified in this work.  


%	We have demonstrated that the re-organized FC emerged by the interplay between the topological property (SSAs) and the adaptive mechanism via reducing local inhibition.
Gradual resetting of neural activity to regain the near-normal function is confirmed by the decreased modularity and increased global efficiency concerning the altered FCs. The FC integration has compensated segregation of FC after the damage to underlying structural connections. This is in concurrence with the previous findings of two model-based measures: 'integration, a theory-based on graph theoretical measure obtained from functional connectivity, which measures the connectedness of brain networks, and 'information capacity', an information-theoretic measure, representative of the segregative ability of the brain networks to encode distinct stimuli (\cite{adhikari2017decreased}). This further resets healthy dynamical repertoire driven by the negative feedback-mediated form of plasticity leading to re-organization on biological timescale. Further, it is well explained in earlier studies (\cite{butefisch2003remote, carmichael2003plasticity}) that the global homeostasis is balanced by increasing excitability in the areas near and distant to the lesion center, suggesting a direct correlation between the E-I balance and global cortical dynamics (\cite{roy2014using}), which can be one crucial aspect in proper lesion recovery.
%It is seen that the altered FC deviated from healthy FC but regained near-healthy FC network properties after re-organization, confirming that functional rewiring helps the damaged brain to reset coordinated activity to the desired operating point. 	
%We find that the compensatory process provokes the damaged brain to re-organize its functional network after the lesion, manifested as the rewired FC.
%
%

\vspace{-5pt}
\subsection{Limitations}
There are also limitations of this study.
(i) A precise mapping between the accurate lesion biological time scale and simulation time is still being determined. Therefore, we cannot predict the time scale of the actual recovery process. Mapping real-time-scale with simulation time can bring us closer to uncovering the true recovery mechanism and will have excellent translational value. We are currently investigating this mapping in another research work and out of the scope of this study. 
(ii) The Feedback Inhibitory Control (FIC) mediates the homeostasis mechanism. However, other feedback-mediated mechanisms may be incorporated into the model to verify increased excitability due to lesions in individual subjects, which this work does not sufficiently explore. 
(iii) We did not incorporate the effect of lesion volume in this study. The amount of lesion volume and spread are essential factors in FC re-organization and recovery, which are not addressed here. 
(iv) Directed FC also holds the key to understanding how information flow alters following lesion and during recovery, which future studies may explore, 
(v) Finally, how FC is reshaped based on longitudinal data can validate present findings in a more nuanced fashion and establish a stronger link between lesion recovery and functional 
re-organization elucidating region-specific roles. One of the potential measures to assess the changes could be the use of dynamic functional connectivity \cite{sastry2023stability}. However, FCD largely captures temporal correlations at the expense of spatial/ROI-specific information. Hence, of little value in predicting SSAs in our study context based on virtual lesions. Furthermore, the mathematical formalism becomes unnecessarily complex to relate dJJ (change in local inhibitory weights) post-lesion recovery mechanisms to track dynamically similar areas (DSAs). This renders FCD less useful as a measure in the context of our primary objective of predicting compensatory brain areas in large-scale brain networks. 
(vi)  The parcellation used in this study is Desikan–Killiany(DK) parcellation as in by Schirner et al. (\cite{schirner2015automated}), which consists of 68 cortical regions of interest (ROIs) with 34 ROIs in each hemisphere. SC matrices generated from each subject's MRI data are averaged elementwise to obtain an SC matrix. The connectivity strength between each pair of 68 areas represents how one area can influence other areas in the context of a speciﬁc model (refer to Computational model simulating whole brain resting dynamics section). While using the DK atlas helps simplify numerical simulations, a higher-resolution parcellation would likely improve predictions for SSAs and DSAs at a much finer spatial scale.

\subsection{Conclusion and future aspects} 
In conclusion, we envision a novel method to identify potential candidate areas responsible for resetting E-I homeostasis as possible compensatory mechanisms resulting in near-normal functional brain network recovery. A fundamental open question in the literature is how the non-lesioned brain adapts to the post-injury functional recovery process and whether those areas could be predicted using a systematic theoretical framework. Although the lesion recovery process may be complex, the current study provides a general framework elucidating that brain recovery involves the utilization of an equivalence principle based on structural and dynamic similarity to tackle a wide variety of lesions.  Future studies could use controllability theory to narrow the DSA (SSA) estimation into a specific region on the directed FC network. Those studies could further pinpoint whether a DSA (SSA) driven information flow pattern exists in the surviving cortex. Furthermore, how do the candidate brain areas help information fidelity during the brain network recovery? 	

\vspace{-10pt}
\subsection*{Supplemental Material information}	
Supplemental Material contains Tables~S1-S3, Figs.~S1-S7, details of the empirical data, DMF model description and SI references. Table S1 shows model parameter descriptions and default values. Table S2 contains region names and abbreviations. Table S3 contains list of SSAs and DSAs for different lesion centers.
Predicted SSAs and DSAs for ten subjects in Fig.~S1. Association between structural and dynamical measures for different lesion centers over all subjects in Fig.~S2. Details of the regions with lower connectivity in Fig.~S3. Figure~S4 shows results for group-level analysis on SSAs and DSAs. ROI-wise FC analysis over all subjects for different lesion centers is shown in Fig.~S5. Correlation between JC and other network properties of SC in Fig.~S6. Figure~S7 depicts FC properties under three given conditions.  

\subsection*{Credit authorship contribution statement} The research was designed by  PC, SS and DR. Methodology was implemented by PC, SS, AB and DR. Investigation was carried out by PC and SS. Supervision and funding for the project was provided by AB and DR. Original draft was written by PC, SS and DR. Subsequent drafts were reviewed and edited by PC, SS, AB, GD and DR.

$^*$ PC and SS contributed equally to this work.

   \subsection*{Data Availability}
Our analysis code is available on GitHub (https://github.com/dynamicdip/Virtual-Lesion-Project-CBDL).

\vspace{-5pt}
\section*{Acknowledgment}{SS is supported by NPDF, SERB-
	DST, India, Award ID:PDF/2021/000585. PC and AB acknowl-
	edge NBRC Flagship program, DBT, India, Award ID:BT/MED-
	III/NBRC/Flagship/Flagship2019. AB is supported by Min-
	istry of Youth Affairs and Sports, India, Award ID:F.NO.K-
	15015/42/2018/SP-V. DR is supported by Ramalingaswami Fel-
	lowship, DBT, India, Award ID:BT/RLF/Re-entry/07/2014 and
	DST, India, Award ID:SR/CSRI/21/2016. 
	
% Bibliography
%\bibliographystyle{apalike}

%\begingroup
%\sloppy
%\RaggedRight %% needs package ragged2e
\bibliographystyle{apalike}
%\bibliography{ref1} 
\begin{thebibliography}{}

\bibitem[Adhikari et~al., 2015]{adhikari2015computational}
Adhikari, M.~H., Beharelle, A.~R., Griffa, A., Hagmann, P., Solodkin, A.,
  McIntosh, A.~R., Small, S.~L., and Deco, G. (2015).
\newblock Computational modeling of resting-state activity demonstrates markers
  of normalcy in children with prenatal or perinatal stroke.
\newblock {\em Journal of Neuroscience}, 35(23):8914--8924.

\bibitem[Adhikari et~al., 2017]{adhikari2017decreased}
Adhikari, M.~H., Hacker, C.~D., Siegel, J.~S., Griffa, A., Hagmann, P., Deco,
  G., and Corbetta, M. (2017).
\newblock Decreased integration and information capacity in stroke measured by
  whole brain models of resting state activity.
\newblock {\em Brain}, 140(4):1068--1085.

\bibitem[Aerts et~al., 2016]{aerts2016brain}
Aerts, H., Fias, W., Caeyenberghs, K., and Marinazzo, D. (2016).
\newblock Brain networks under attack: robustness properties and the impact of
  lesions.
\newblock {\em Brain}, 139(12):3063--3083.

\bibitem[Alia and et~al., 2017]{alia2017neuroplastic}
Alia, C. and et~al. (2017).
\newblock Neuroplastic changes following brain ischemia and their contribution
  to stroke recovery: novel approaches in neurorehabilitation.
\newblock {\em Front in Cell Neurosci}, 11:76.

\bibitem[Alstott et~al., 2009]{alstott2009modeling}
Alstott, J., Breakspear, M., Hagmann, P., Cammoun, L., and Sporns, O. (2009).
\newblock Modeling the impact of lesions in the human brain.
\newblock {\em PLoS computational biology}, 5(6):e1000408.

\bibitem[Arundine and et~al., 2003]{arundine2003enhanced}
Arundine, M. and et~al. (2003).
\newblock Enhanced vulnerability to nmda toxicity in sublethal traumatic
  neuronal injury in vitro.
\newblock {\em Jour of Neurotrauma}, 20(12):1377--1395.

\bibitem[Arundine and Tymianski, 2004]{arundine2004molecular}
Arundine, M. and Tymianski, M. (2004).
\newblock Molecular mechanisms of glutamate-dependent neurodegeneration in
  ischemia and traumatic brain injury.
\newblock {\em Cell Molec Life Sci CMLS}, 61(6):657--668.

\bibitem[Besancon and et~al., 2008]{besancon2008beyond}
Besancon, E. and et~al. (2008).
\newblock Beyond nmda and ampa glutamate receptors: emerging mechanisms for
  ionic imbalance and cell death in stroke.
\newblock {\em Trends in Pharma Sci}, 29(5):268--275.

\bibitem[Bolay and et~al., 2002]{bolay2002persistent}
Bolay, H. and et~al. (2002).
\newblock Persistent defect in transmitter release and synapsin phosphorylation
  in cerebral cortex after transient moderate ischemic injury.
\newblock {\em Stroke}, 33(5):1369--1375.

\bibitem[Breier et~al., 2009]{breier2009behavioral}
Breier, J.~I., Juranek, J., Maher, L.~M., Schmadeke, S., Men, D., and
  Papanicolaou, A.~C. (2009).
\newblock Behavioral and neurophysiologic response to therapy for chronic
  aphasia.
\newblock {\em Archives of Physical Medicine and Rehabilitation},
  90(12):2026--2033.

\bibitem[Brown et~al., 2009]{brown2009vivo}
Brown, C.~E., Aminoltejari, K., Erb, H., Winship, I.~R., and Murphy, T.~H.
  (2009).
\newblock In vivo voltage-sensitive dye imaging in adult mice reveals that
  somatosensory maps lost to stroke are replaced over weeks by new structural
  and functional circuits with prolonged modes of activation within both the
  peri-infarct zone and distant sites.
\newblock {\em Jour of Neurosci}, 29(6):1719--1734.

\bibitem[Buchkremer-Ratzmann et~al., 1996]{buchkremer1996electrophysiological}
Buchkremer-Ratzmann, I., August, M., Hagemann, G., and Witte, O.~W. (1996).
\newblock Electrophysiological transcortical diaschisis after cortical
  photothrombosis in rat brain.
\newblock {\em Stroke}, 27(6):1105--1111.

\bibitem[Bullmore and Sporns, 2009]{bullmore2009complex}
Bullmore, E. and Sporns, O. (2009).
\newblock Complex brain networks: graph theoretical analysis of structural and
  functional systems.
\newblock {\em Nature reviews neuroscience}, 10(3):186--198.

\bibitem[Burns and Webb, 1976]{burns1976spontaneous}
Burns, B.~D. and Webb, A. (1976).
\newblock The spontaneous activity of neurones in the cat’s cerebral cortex.
\newblock {\em Proc of the Roy Soc London. Series B. Bio Sci},
  194(1115):211--223.

\bibitem[B{\"u}tefisch and et~al., 2003]{butefisch2003remote}
B{\"u}tefisch, C.~M. and et~al. (2003).
\newblock Remote changes in cortical excitability after stroke.
\newblock {\em Brain}, 126(2):470--481.

\bibitem[Cabral et~al., 2012]{cabral2012modeling}
Cabral, J., Hugues, E., Kringelbach, M.~L., and Deco, G. (2012).
\newblock Modeling the outcome of structural disconnection on resting-state
  functional connectivity.
\newblock {\em Neuroimage}, 62(3):1342--1353.

\bibitem[Caeyenberghs et~al., 2013]{caeyenberghs2013topological}
Caeyenberghs, K., Leemans, A., Leunissen, I., Michiels, K., and Swinnen, S.~P.
  (2013).
\newblock Topological correlations of structural and functional networks in
  patients with traumatic brain injury.
\newblock {\em Frontiers in Human Neuroscience}, 7:726.

\bibitem[Calautti and Baron, 2003]{calautti2003functional}
Calautti, C. and Baron, J.-C. (2003).
\newblock Functional neuroimaging studies of motor recovery after stroke in
  adults: a review.
\newblock {\em Stroke}, 34(6):1553--1566.

\bibitem[Campo and et~al., 2012]{campo2012remote}
Campo, P. and et~al. (2012).
\newblock Remote effects of hippocampal sclerosis on effective connectivity
  during working memory encoding: a case of connectional diaschisis?
\newblock {\em Cerebral Cortex}, 22(6):1225--1236.

\bibitem[Cao et~al., 1999]{cao1999cortical}
Cao, Y., Vikingstad, E.~M., George, K.~P., Johnson, A.~F., and Welch, K.
  (1999).
\newblock Cortical language activation in stroke patients recovering from
  aphasia with functional mri.
\newblock {\em Stroke}, 30(11):2331--2340.

\bibitem[Carmichael, 2003]{carmichael2003plasticity}
Carmichael, S.~T. (2003).
\newblock Plasticity of cortical projections after stroke.
\newblock {\em The Neurosct}, 9(1):64--75.

\bibitem[Carmichael and Chesselet, 2002]{carmichael2002synchronous}
Carmichael, S.~T. and Chesselet, M.-F. (2002).
\newblock Synchronous neuronal activity is a signal for axonal sprouting after
  cortical lesions in the adult.
\newblock {\em Jour of Neurosci}, 22(14):6062--6070.

\bibitem[Carmichael and et~al., 2004]{carmichael2004evolution}
Carmichael, S.~T. and et~al. (2004).
\newblock Evolution of diaschisis in a focal stroke model.
\newblock {\em Stroke}, 35(3):758--763.

\bibitem[Carrera and Tononi, 2014]{carrera2014diaschisis}
Carrera, E. and Tononi, G. (2014).
\newblock Diaschisis: past, present, future.
\newblock {\em Brain}, 137(9):2408--2422.

\bibitem[Cirstea and Levin, 2000]{cirstea2000compensatory}
Cirstea, M. and Levin, M.~F. (2000).
\newblock Compensatory strategies for reaching in stroke.
\newblock {\em Brain}, 123(5):940--953.

\bibitem[Connolly and et~al., 1994]{connolly1994course}
Connolly, A.~M. and et~al. (1994).
\newblock Course and outcome of acute cerebellar ataxia.
\newblock {\em Ann of Neur}, 35(6):673--679.

\bibitem[Crofts et~al., 2011]{crofts2011network}
Crofts, J.~J., Higham, D.~J., Bosnell, R., Jbabdi, S., Matthews, P.~M.,
  Behrens, T., and Johansen-Berg, H. (2011).
\newblock Network analysis detects changes in the contralesional hemisphere
  following stroke.
\newblock {\em Neuroimage}, 54(1):161--169.

\bibitem[Dall’Acqua et~al., 2017]{dall2017functional}
Dall’Acqua, P., Johannes, S., Mica, L., Simmen, H.-P., Glaab, R., Fandino,
  J., Schwendinger, M., Meier, C., Ulbrich, E.~J., M{\"u}ller, A., et~al.
  (2017).
\newblock Functional and structural network recovery after mild traumatic brain
  injury: a 1-year longitudinal study.
\newblock {\em Frontiers in human neuroscience}, 11:280.

\bibitem[Deco and Jirsa, 2012]{deco2012ongoing}
Deco, G. and Jirsa, V.~K. (2012).
\newblock Ongoing cortical activity at rest: criticality, multistability, and
  ghost attractors.
\newblock {\em Jour of Neurosci}, 32(10):3366--3375.

\bibitem[Deco et~al., 2008]{deco2008dynamic}
Deco, G., Jirsa, V.~K., Robinson, P.~A., Breakspear, M., and Friston, K.
  (2008).
\newblock The dynamic brain: from spiking neurons to neural masses and cortical
  fields.
\newblock {\em PLoS computational biology}, 4(8):e1000092.

\bibitem[Deco et~al., 2014]{deco2014local}
Deco, G., Ponce-Alvarez, A., Hagmann, P., Romani, G.~L., Mantini, D., and
  Corbetta, M. (2014).
\newblock How local excitation--inhibition ratio impacts the whole brain
  dynamics.
\newblock {\em Jour of Neurosci}, 34(23):7886--7898.

\bibitem[Desikan et~al., 2006]{desikan2006automated}
Desikan, R.~S., S{\'e}gonne, F., Fischl, B., Quinn, B.~T., Dickerson, B.~C.,
  Blacker, D., Buckner, R.~L., Dale, A.~M., Maguire, R.~P., Hyman, B.~T.,
  et~al. (2006).
\newblock An automated labeling system for subdividing the human cerebral
  cortex on mri scans into gyral based regions of interest.
\newblock {\em Neuroimage}, 31(3):968--980.

\bibitem[Dos~Santos and Verschure, 2021]{dos2021excitatory}
Dos~Santos, F.~P. and Verschure, P.~F. (2021).
\newblock Excitatory-inhibitory homeostasis and diaschisis: tying the local and
  global scales in the post-stroke cortex.
\newblock {\em Frontiers in Systems Neuroscience}, 15.

\bibitem[Duffau et~al., 2003]{duffau2003functional}
Duffau, H., Capelle, L., Denvil, D., Sichez, N., Gatignol, P., Lopes, M.,
  Mitchell, M., Sichez, J., and Van~Effenterre, R. (2003).
\newblock Functional recovery after surgical resection of low grade gliomas in
  eloquent brain: hypothesis of brain compensation.
\newblock {\em Jour of Neurology, Neurosurgery \& Psychiatry}, 74(7):901--907.

\bibitem[Feeney and Baron, 1986]{feeney1986diaschisis}
Feeney, D.~M. and Baron, J.-C. (1986).
\newblock Diaschisis.
\newblock {\em Stroke}, 17(5):817--830.

\bibitem[Gao et~al., 1999]{gao1999changes}
Gao, T., Pulsinelli, W., and Xu, Z. (1999).
\newblock Changes in membrane properties of ca1 pyramidal neurons after
  transient forebrain ischemia in vivo.
\newblock {\em Neuroscience}, 90(3):771--780.

\bibitem[Gerloff et~al., 2006]{gerloff2006multimodal}
Gerloff, C., Bushara, K., Sailer, A., Wassermann, E.~M., Chen, R., Matsuoka,
  T., Waldvogel, D., Wittenberg, G.~F., Ishii, K., Cohen, L.~G., et~al. (2006).
\newblock Multimodal imaging of brain reorganization in motor areas of the
  contralesional hemisphere of well recovered patients after capsular stroke.
\newblock {\em Brain}, 129(3):791--808.

\bibitem[Gratton and et~al., 2012]{gratton2012focal}
Gratton, C. and et~al. (2012).
\newblock Focal brain lesions to critical locations cause widespread disruption
  of the modular organization of the brain.
\newblock {\em Jour. of Cogn. Neurosc.}, 24(6):1275--1285.

\bibitem[Griffis et~al., 2019]{griffis2019structural}
Griffis, J.~C., Metcalf, N.~V., Corbetta, M., and Shulman, G.~L. (2019).
\newblock Structural disconnections explain brain network dysfunction after
  stroke.
\newblock {\em Cell reports}, 28(10):2527--2540.

\bibitem[Hilgetag and et~al., 2000]{hilgetag2000anatomical}
Hilgetag, C.-C. and et~al. (2000).
\newblock Anatomical connectivity defines the organization of clusters of
  cortical areas in the macaque and the cat.
\newblock {\em Phil Trans of the Roy Soc London. Series B: Bio Sci},
  355(1393):91--110.

\bibitem[Hossmann, 2006]{hossmann2006pathophysiology}
Hossmann, K.-A. (2006).
\newblock Pathophysiology and therapy of experimental stroke.
\newblock {\em Cell and Mole Neurobio}, 26(7):1055--1081.

\bibitem[Huynh et~al., 2016]{huynh2016exploring}
Huynh, W., Vucic, S., Krishnan, A.~V., Lin, C.~S., and Kiernan, M.~C. (2016).
\newblock Exploring the evolution of cortical excitability following acute
  stroke.
\newblock {\em Neurorehabilitation and neural repair}, 30(3):244--257.

\bibitem[Johansen-Berg and et~al., 2002]{johansen2002role}
Johansen-Berg, H. and et~al. (2002).
\newblock The role of ipsilateral premotor cortex in hand movement after
  stroke.
\newblock {\em Proc Natl Acad Sci}, 99(22):14518--14523.

\bibitem[Kolb and Whishaw, 1998]{kolb1998brain}
Kolb, B. and Whishaw, I.~Q. (1998).
\newblock Brain plasticity and behavior.
\newblock {\em Annual Rev Psych}, 49(1):43--64.

\bibitem[Langhorne et~al., 2009]{langhorne2009motor}
Langhorne, P., Coupar, F., and Pollock, A. (2009).
\newblock Motor recovery after stroke: a systematic review.
\newblock {\em The Lancet Neurology}, 8(8):741--754.

\bibitem[Lashley, 1950]{lashley1950search}
Lashley, K.~S. (1950).
\newblock In search of the engram.

\bibitem[Liu et~al., 2011]{liu2011controllability}
Liu, Y.-Y., Slotine, J.-J., and Barab{\'a}si, A.-L. (2011).
\newblock Controllability of complex networks.
\newblock {\em Nature}, 473(7346):167--173.

\bibitem[Maeda and Miyazaki, 1998]{maeda1998control}
Maeda, M. and Miyazaki, M. (1998).
\newblock Control of icp and the cerebrovascular bed by the cholinergic basal
  forebrain.
\newblock In {\em Intracranial Pressure and Neuromonitoring in Brain Injury},
  pages 293--296. Springer.

\bibitem[Mitchell et~al., 2007]{mitchell2007differential}
Mitchell, J.~F., Sundberg, K.~A., and Reynolds, J.~H. (2007).
\newblock Differential attention-dependent response modulation across cell
  classes in macaque visual area v4.
\newblock {\em Neuron}, 55(1):131--141.

\bibitem[Moreira~da Silva et~al., 2020]{moreira2020investigating}
Moreira~da Silva, N., Cowie, C.~J., Blamire, A.~M., Forsyth, R., and Taylor,
  P.~N. (2020).
\newblock Investigating brain network changes and their association with
  cognitive recovery after traumatic brain injury: a longitudinal analysis.
\newblock {\em Frontiers in neurology}, 11:369.

\bibitem[Murphy and Corbett, 2009]{murphy2009plasticity}
Murphy, T.~H. and Corbett, D. (2009).
\newblock Plasticity during stroke recovery: from synapse to behaviour.
\newblock {\em Nat Rev Neurosci}, 10(12):861--872.

\bibitem[Murphy et~al., 2008]{murphy2008two}
Murphy, T.~H., Li, P., Betts, K., and Liu, R. (2008).
\newblock Two-photon imaging of stroke onset in vivo reveals that nmda-receptor
  independent ischemic depolarization is the major cause of rapid reversible
  damage to dendrites and spines.
\newblock {\em Jour of Neurosci}, 28(7):1756--1772.

\bibitem[Musso and et~al., 1999]{musso1999training}
Musso, M. and et~al. (1999).
\newblock Training-induced brain plasticity in aphasia.
\newblock {\em Brain}, 122(9):1781--1790.

\bibitem[Musuka and et~al., 2015]{musuka2015diagnosis}
Musuka, T.~D. and et~al. (2015).
\newblock Diagnosis and management of acute ischemic stroke: speed is critical.
\newblock {\em Cmaj}, 187(12):887--893.

\bibitem[Nelles et~al., 1999]{nelles1999evolution}
Nelles, G., Spiekermann, G., Jueptner, M., Leonhardt, G., M{\"u}ller, S.,
  Gerhard, H., and Diener, H.~C. (1999).
\newblock Evolution of functional reorganization in hemiplegic stroke: a serial
  positron emission tomographic activation study.
\newblock {\em Ann of Neur}, 46(6):901--909.

\bibitem[Nudo, 2007]{nudo2007postinfarct}
Nudo, R.~J. (2007).
\newblock Postinfarct cortical plasticity and behavioral recovery.
\newblock {\em Stroke}, 38(2):840--845.

\bibitem[O’Reilly et~al., 2013]{o2013causal}
O’Reilly, J.~X., Croxson, P.~L., Jbabdi, S., Sallet, J., Noonan, M.~P., Mars,
  R.~B., Browning, P.~G., Wilson, C.~R., Mitchell, A.~S., Miller, K.~L., et~al.
  (2013).
\newblock Causal effect of disconnection lesions on interhemispheric functional
  connectivity in rhesus monkeys.
\newblock {\em Proceedings of the National Academy of Sciences},
  110(34):13982--13987.

\bibitem[Rosen et~al., 2000]{rosen2000neural}
Rosen, H., Petersen, S., Linenweber, M., Snyder, A., White, D., Chapman, L.,
  Dromerick, A., Fiez, J., and Corbetta, M. (2000).
\newblock Neural correlates of recovery from aphasia after damage to left
  inferior frontal cortex.
\newblock {\em Neurology}, 55(12):1883--1894.

\bibitem[Roy et~al., 2014]{roy2014using}
Roy, D., Sigala, R., Breakspear, M., McIntosh, A.~R., Jirsa, V.~K., Deco, G.,
  and Ritter, P. (2014).
\newblock Using the virtual brain to reveal the role of oscillations and
  plasticity in shaping brain's dynamical landscape.
\newblock {\em Brain connectivity}, 4(10):791--811.

\bibitem[Sastry et~al., 2023]{sastry2023stability}
Sastry, N.~C., Roy, D., and Banerjee, A. (2023).
\newblock Stability of sensorimotor network sculpts the dynamic repertoire of
  resting state over lifespan.
\newblock {\em Cerebral Cortex}, 33(4):1246--1262.

\bibitem[Schirner and et~al., 2015]{schirner2015automated}
Schirner, M. and et~al. (2015).
\newblock An automated pipeline for constructing personalized virtual brains
  from multimodal neuroimaging data.
\newblock {\em NeuroImage}, 117:343--357.

\bibitem[Shadlen and Newsome, 1998]{shadlen1998variable}
Shadlen, M.~N. and Newsome, W.~T. (1998).
\newblock The variable discharge of cortical neurons: implications for
  connectivity, computation, and information coding.
\newblock {\em Jour of Neurosci}, 18(10):3870--3896.

\bibitem[Sharp et~al., 2010]{sharp2010increased}
Sharp, D.~J., Turkheimer, F.~E., Bose, S.~K., Scott, S.~K., and Wise, R.~J.
  (2010).
\newblock Increased frontoparietal integration after stroke and cognitive
  recovery.
\newblock {\em Ann of Neur}, 68(5):753--756.

\bibitem[Siegel and et~al., 2016]{siegel2016disruptions}
Siegel, J.~S. and et~al. (2016).
\newblock Disruptions of network connectivity predict impairment in multiple
  behavioral domains after stroke.
\newblock {\em Proc Natl Acad Sci}, 113(30):E4367--E4376.

\bibitem[Small and et~al., 2002]{small2002cerebellar}
Small, S.~L. and et~al. (2002).
\newblock Cerebellar hemispheric activation ipsilateral to the paretic hand
  correlates with functional recovery after stroke.
\newblock {\em Brain}, 125(7):1544--1557.

\bibitem[Szaflarski and et~al., 2013]{szaflarski2013recovered}
Szaflarski, J.~P. and et~al. (2013).
\newblock Recovered vs. not-recovered from post-stroke aphasia: the
  contributions from the dominant and non-dominant hemispheres.
\newblock {\em Rest Neuro Neurosci}, 31(4):347--360.

\bibitem[Tao and Rapp, 2021]{tao2021investigating}
Tao, Y. and Rapp, B. (2021).
\newblock Investigating the network consequences of focal brain lesions through
  comparisons of real and simulated lesions.
\newblock {\em Scientific Reports}, 11(1):1--17.

\bibitem[Tu et~al., 2021]{tu2021brain}
Tu, W., Ma, Z., and Zhang, N. (2021).
\newblock Brain network reorganization after targeted attack at a hub region.
\newblock {\em Neuroimage}, 237:118219.

\bibitem[Turkeltaub et~al., 2012]{turkeltaub2012right}
Turkeltaub, P.~E., Coslett, H.~B., Thomas, A.~L., Faseyitan, O., Benson, J.,
  Norise, C., and Hamilton, R.~H. (2012).
\newblock The right hemisphere is not unitary in its role in aphasia recovery.
\newblock {\em Cortex}, 48(9):1179--1186.

\bibitem[Turrigiano and Nelson, 2004]{turrigiano2004homeostatic}
Turrigiano, G.~G. and Nelson, S.~B. (2004).
\newblock Homeostatic plasticity in the developing nervous system.
\newblock {\em Nat Rev Neurosci}, 5(2):97--107.

\bibitem[Vattikonda et~al., 2016]{vattikonda2016does}
Vattikonda, A., Surampudi, B.~R., Banerjee, A., Deco, G., and Roy, D. (2016).
\newblock Does the regulation of local excitation--inhibition balance aid in
  recovery of functional connectivity? a computational account.
\newblock {\em Neuroimage}, 136:57--67.

\bibitem[Wang, 2003]{wang2003short}
Wang, J.-H. (2003).
\newblock Short-term cerebral ischemia causes the dysfunction of interneurons
  and more excitation of pyramidal neurons in rats.
\newblock {\em Brain research bulletin}, 60(1-2):53--58.

\bibitem[Warburton and et~al., 1999]{warburton1999mechanisms}
Warburton, E. and et~al. (1999).
\newblock Mechanisms of recovery from aphasia: evidence from positron emission
  tomography studies.
\newblock {\em Jour of Neuro, Neurosurgery \& Psychiatry}, 66(2):155--161.

\bibitem[Ward, 2005]{ward2005mechanisms}
Ward, N. (2005).
\newblock Mechanisms underlying recovery of motor function after stroke.
\newblock {\em Postgraduate medical journal}, 81(958):510--514.

\bibitem[Ward et~al., 2003]{ward2003neural}
Ward, N., Brown, M., Thompson, A., and Frackowiak, R. (2003).
\newblock Neural correlates of motor recovery after stroke: a longitudinal fmri
  study.
\newblock {\em Brain}, 126(11):2476--2496.

\bibitem[Weiller and et~al., 1993]{weiller1993individual}
Weiller, C. and et~al. (1993).
\newblock Individual patterns of functional reorganization in the human
  cerebral cortex after capsular infarction.
\newblock {\em Ann of Neur}, 33(2):181--189.

\bibitem[Weiller and et~al., 1995]{weiller1995recovery}
Weiller, C. and et~al. (1995).
\newblock Recovery from wernicke's aphasia: a positron emission tomographic
  study.
\newblock {\em Ann of Neur: Off Jour American Neuro Asso and the Child Neuro
  Soc}, 37(6):723--732.

\bibitem[Werner and Engelhard, 2007]{werner2007pathophysiology}
Werner, C. and Engelhard, K. (2007).
\newblock Pathophysiology of traumatic brain injury.
\newblock 99(1):4--9.

\bibitem[Winhuisen et~al., 2005]{winhuisen2005role}
Winhuisen, L., Thiel, A., Schumacher, B., Kessler, J., Rudolf, J., Haupt,
  W.~F., and Heiss, W.~D. (2005).
\newblock Role of the contralateral inferior frontal gyrus in recovery of
  language function in poststroke aphasia: a combined repetitive transcranial
  magnetic stimulation and positron emission tomography study.
\newblock {\em Stroke}, 36(8):1759--1763.

\bibitem[Witte, 1998]{witte1998lesion}
Witte, O.~W. (1998).
\newblock Lesion-induced plasticity as a potential mechanism for recovery and
  rehabilitative training.
\newblock {\em Curr Opi in Neuro}, 11(6):655--662.

\bibitem[Wong and Wang, 2006]{wong2006recurrent}
Wong, K.-F. and Wang, X.-J. (2006).
\newblock A recurrent network mechanism of time integration in perceptual
  decisions.
\newblock {\em Jour of Neurosci}, 26(4):1314--1328.

\end{thebibliography}

\section*{Figure captions}{
\begin{figure*}[!h]
	\centering
	%\includegraphics[height=3.in,width=5in]{ fig1.eps}%
	%\includegraphics[width=1\linewidth]{ fig1.eps}%
	\caption{Workflow. (a) Schematic of the virtual lesion model. SC is generated based on the Desikan-Killiany atlas with 68 regions of interest (ROI). A dynamical mean field model (DMF) is spatially connected via virtually lesioned SC. The DMF model generates resting-state neural activity using a feedback inhibition control (FIC) algorithm. Synthetic BOLD series are generated from the neural signals using a hemodynamic model. The FIC is a recursive process of adjusting local inhibitory feedback weight ($J$). At optimal conditions, each region maintains balanced homeostasis and an excitatory firing rate between $2.63$-$3.55$Hz. The pairwise Pearson correlation coefficient determines the simulated resting-state FC. (b) Our analysis is performed considering three conditions, placed in three rows. The top row shows healthy conditions. First, the Jaccard coefficient ($JC$) matrix is calculated from a healthy SC. Next, the DMF model coupled via healthy SC has been run with the FIC algorithm establishing E-I balance. The final value of each brain region's feedback synaptic inhibitory weights ($J$) is stored beside the synaptic activity. The synaptic gating variables are further processed to generate model-based rsFC.	The seesaw represents the status of the global E-I balance state. The obtained $J$ has been used further as initial values for inhibitory coupling weights in the model simulation for the rest of the two conditions. 		
		In the second row,  a virtual lesion is introduced to the SC by setting all rows and columns equal to zero. Next, the virtual lesion model is run without the FIC to generate model-based altered FC. The seesaw represents an imbalanced E-I state as an early impact of the lesion.		
		The lower row depicts the third condition when E-I balance is restored in the brain. The virtual lesion model is simulated with the FIC algorithm. Model parameters, such as modulated local synaptic inhibitory weights ($J^{\prime}$) and re-adjustment time ($RT$), are stored for further analysis. Yellow circles show the model parameters of our interest. Two representative results are shown in (c) and (d). (c) Identified SSAs are shown for individual subjects and group levels. (d) Estimated DSAs using $RT$ and $J'$ are shown.}\label{fig1}
\end{figure*}

\begin{figure*}[!h]
	\centering
	%\includegraphics[ height=2.5in,width=5.6in]{fig2.eps}%
	%\includegraphics[ width=1\linewidth]{fig2.eps}
	\caption{{\bf Similar structural areas (SSAs) identified by $JC$ for a single subject.} (a) $JC$ is evaluated from healthy SC, where $A$ and $B$ are any two regions of interest. (b) Distribution of $JC$ values, considering the lesion to be at left pars opercularies (lPOPE), are plotted in descending order. The red bar is the selected lesion site (lPOPE). The top 25\% areas from the $JC$ values are considered SSAs, shown in blue. The rest of the lower similar areas are shown in yellow bars. (c) Identified SSAs are shown in sagittal, axial, and coronal brain views. Node sizes represent $JC$ values.}\label{fig2} 	
\end{figure*}

\begin{figure*}[!h]
	\centering
	%\includegraphics[ height=4.5in,width=6in]{fig3.eps}%
	%\includegraphics[width=1\linewidth]{fig3.eps}
	\caption{{\bf  Correlation between anatomical and dynamical parameters corresponding to the lesion at lPOPE.}
		(a) Area-wise distribution of $JC$, $RT$, and $dJJ$ for a single subject. From the derived $JC$ matrix on healthy SC, we only choose the $JC$ values considering the lesion center to be at lPOPE.  
		Next, we take absolute $dJJ$ values for the rest of our analysis. (b-d) Scatter plots show the correlation between $JC$-$RT$, $JC$-$dJJ$, and $RT$-$dJJ$, respectively. Violet lines denote a positive correlation between any two given measures. Correlation values ($r$) are given at the top of each plot. (e-g) Areas of interest are identified considering a higher correlation between $JC$-$RT$, $JC$-$dJJ$, and $RT$-$dJJ$. The regions on the purple lines are common within the two measures. We choose DSAs from the overlapped areas in both $RT$ and $dJJ$, i.e., the areas lie on the purple line in (g). (h) To compare between SSAs and DSAs, we repeat the identified SSAs here. (i) The estimated DSAs are shown in sagittal and coronal brain view. The red sphere is the lesion center, lPOPE. Common regions from SSAs and DSAs are shown in yellow and non-overlapping in blue.}\label{fig3}
\end{figure*}

\begin{figure*}[!h] 
	\centering
	%\includegraphics[ height=2.5in,width=6.in]{fig4.eps}%
	%\includegraphics[width=1\linewidth]{fig4.eps}%
	\caption{{\bf Inter-subject and inter-hemispheric variability/similarity in SSAs and DSAs.} SSAs corresponding to lesion centers at left and right POPE ( red spheres) are shown respectively in  (a, c) and (e, g) for two subjects. DSAs are shown respectively in  (b,d) and (f,h) for those two subjects. Common regions from SSAs and DSAs are shown in yellow spheres. Abbreviations are written on each subplot's left side. Overlapping areas in SSAs and DSAs are yellow, and non-overlapping are blue. 
	}\label{fig4}
\end{figure*}

\begin{figure*}[!h]
	\centering	
	%\includegraphics[ height=3in,width=5.5in]{fig6.eps}%	
	%\includegraphics[width=1\linewidth]{fig6.eps}%
	\caption{{\bf  Group-level analysis on SSAs and DSAs corresponding to lPOPE.} Probability of appearance (PA) of nodes identified by structural and dynamical measures over subjects corresponding to the lesion at lPOPE are illustrated. (a) Axial, sagittal (left and right) view of the brain for SSAs over all subjects and the distribution of PA in descending order for SSAs.  (b) Descending order distribution of PA for DSAs, axial and sagittal (left and right) view of the brain for DSAs over all subjects. Yellow areas have higher PA yielding, appearing as SSA and DSA over all subjects. The pink areas appeared less in both SSAs and DSAs. The red node is the lesion site, lPOPE.}
	\label{fig6} 
\end{figure*}
\begin{figure*}[!h]
	\centering
	%\includegraphics[height=3.8in,width=5.8in]{fig7.eps}%
	%\includegraphics[width=1\linewidth]{fig7.eps}%
	\caption{ {\bf ROI-wise FC analysis.} (a-c) Model-generated healthy, altered, and re-organized FCs are placed in three rows. The virtual lesion is introduced at lPOPE. ROI-wise changes and rewiring between two conditions over the subjects are measured using paired t-tests. ROI-wise $ t$-statistics are displayed in the upper triangular matrices, comparing healthy and altered FCs in (d) and altered and re-organized FCs in (e). Lower triangular entries are the significant $ t$-statistic, putting a threshold on the $p$-values ($p<0.05$, FDR corrected). The color bar indicates the $t$-stat value. Stars at the bottom and left sides of the matrices are significantly changed regions. Glass brain plots in (f) and (g) show, respectively, the significantly changed and rewired links with related regions. Red and blue edges represent the significant increase and decrease in $t$-stat values. (f) Due to lost homeostatic balance, cortical cohesion is reduced in ipsilesional and increased in contralesional. In contrast, (g) spatiotemporal correlation is enhanced in the ipsilesional and attenuated in the contralesional hemisphere after restoring the E-I balance.}\label{fig7}
\end{figure*}}
%\endgroup
\end{document}
